# Supplementary material for: Virologic Response to Very Early HIV Treatment in Neonates
Source: J Clin Med. 2021 May 12;10(10):2074. doi: 10.3390/jcm10102074 (PMC8151270; doi:10.3390/jcm10102074)
Supplement: Supplementary file 1 [file jcm-10-02074-s001.zip]

Archive with 1 entries (1 files):
- jcm-1183070-supplementary.pdf
